# Supplementary material for: Research on grape leaf classification based on optimized densenet201 model
Source: PLoS One. 2025 Oct 21;20(10):e0334877. doi: 10.1371/journal.pone.0334877 (PMC12539735; doi:10.1371/journal.pone.0334877)
Supplement: S1 Data — (CSV) [file pone.0334877.s001.csv]

epoch	loss	accuracy	precision	recall	f1_score	auc
100	1.7945616245269775	0.6666666865348816	0.8461538553237915	0.3055555522441864	0.5506493506493507	0.860262393951416
